# Supplementary material for: Identification of candidate genes for fiber length quantitative trait loci through RNA-Seq and linkage and physical mapping in cotton
Source: BMC Genomics. 2017 May 31;18:427. doi: 10.1186/s12864-017-3812-5 (PMC5452627; doi:10.1186/s12864-017-3812-5)
Supplement: Supplementary file 4 — Single nucleotide polymorphism (SNP) site overview. A list of 703 SNP sites identified between “Long” and “Short” in 339 genes. (XLS 172 kb) [file 12864_2017_3812_MOESM4_ESM.xls]

## Sheet: A
Additional file 4: Table S4. Single nucleotide polymorphism (SNP) site overview
Gene name	Chromosome name	Gene start	Gene end	Strand	Coordinate	Gene elment	Reference nucleotide	Consensus nucleotide	Reference bases -> Consensus bases	Reference nucleotide -> Consensus nucleotide	Syn\Non_Syn\Pre_Ter	Reads depth
CotAD_61630	A01	5986216	5987538	+	5986792	CDS	A	C	ACA->CCA	Thr->Pro	Non_Syn	37
CotAD_06975	A01	11905276	11908576	-	11905369	CDS	C	T	TTC->TTT	Phe->Phe	Syn	18
CotAD_06975	A01	11905276	11908576	-	11908487	CDS	T	C	TAT->TAC	Tyr->Tyr	Syn	14
CotAD_63266	A01	22575276	22577597	+	22576159	CDS	G	A	AGT->AAT	Ser->Asn	Non_Syn	15
CotAD_63266	A01	22575276	22577597	+	22576880	CDS	C	T	GGC->GGT	Gly->Gly	Syn	12
CotAD_63266	A01	22575276	22577597	+	22577581	CDS	T	A	TTA->TAA	Leu->STOP	Pre_Ter	233
CotAD_73645	A01	23730338	23731077	-	23730635	CDS	T	A	GTG->GAG	Val->Glu	Non_Syn	44
CotAD_55420	A01	25575941	25577098	+	25576193	CDS	C	A	CTT->ATT	Leu->Ile	Non_Syn	12
CotAD_55803	A01	32984852	32986872	+	32985483	CDS	C	T	ATC->ATT	Ile->Ile	Syn	13
CotAD_64777	A01	74153303	74155636	-	74155087	CDS	C	T	CAC->TAC	His->Tyr	Non_Syn	11
CotAD_23330	A01	85267510	85269169	+	85268239	CDS	T	C	CTA->CCA	Leu->Pro	Non_Syn	1149
CotAD_23330	A01	85267510	85269169	+	85268332	CDS	A	T	CAG->CTG	Gln->Leu	Non_Syn	1356
CotAD_12544	A01	94452480	94461660	-	94459191	CDS	T	C	TCC->CCC	Ser->Pro	Non_Syn	12
CotAD_12544	A01	94452480	94461660	-	94459664	CDS	T	C	ATT->ACT	Ile->Thr	Non_Syn	29
CotAD_03489	A01	98990679	98995193	-	98990895	CDS	C	T	CAC->CAT	His->His	Syn	24
CotAD_34669	A02	6083847	6090521	-	6083922	CDS	C	A	ACC->AAC	Thr->Asn	Non_Syn	11
CotAD_34669	A02	6083847	6090521	-	6084094	CDS	G	A	GTT->ATT	Val->Ile	Non_Syn	49
CotAD_34669	A02	6083847	6090521	-	6090187	CDS	T	A	ATT->AAT	Ile->Asn	Non_Syn	19
CotAD_34658	A02	6188440	6191735	-	6191722	CDS	C	T	GCA->GTA	Ala->Val	Non_Syn	13
CotAD_38837	A03	6239883	6240635	-	6240588	CDS	G	T	GGG->GGT	Gly->Gly	Syn	10
CotAD_38837	A03	6239883	6240635	-	6240594	CDS	G	C	GTG->GTC	Val->Val	Syn	17
CotAD_42819	A03	12333563	12340696	-	12336285	CDS	A	T	ATG->TTG	Met->Leu	Non_Syn	18
CotAD_42819	A03	12333563	12340696	-	12340048	CDS	A	G	TCA->TCG	Ser->Ser	Syn	21
CotAD_01877	A03	13936427	13938325	+	13938276	CDS	T	G	CCT->CCG	Pro->Pro	Syn	16
CotAD_72136	A03	25663380	25666709	-	25666539	CDS	A	T	GTA->GTT	Val->Val	Syn	454
CotAD_68659	A03	75568397	75568852	-	75568526	CDS	T	C	CCT->CCC	Pro->Pro	Syn	29
CotAD_68659	A03	75568397	75568852	-	75568718	CDS	C	A	GGC->GGA	Gly->Gly	Syn	31
CotAD_56206	A03	86399360	86400274	+	86399605	CDS	C	T	GTC->GTT	Val->Val	Syn	11
CotAD_56206	A03	86399360	86400274	+	86399621	CDS	G	A	GGA->AGA	Gly->Arg	Non_Syn	17
CotAD_56206	A03	86399360	86400274	+	86399742	CDS	A	G	GAG->GGG	Glu->Gly	Non_Syn	15
CotAD_56206	A03	86399360	86400274	+	86399908	CDS	G	T	TCG->TCT	Ser->Ser	Syn	13
CotAD_56206	A03	86399360	86400274	+	86399965	CDS	G	A	GCG->GCA	Ala->Ala	Syn	22
CotAD_56206	A03	86399360	86400274	+	86400040	CDS	C	G	AAC->AAG	Asn->Lys	Non_Syn	108
CotAD_33404	A03	86517622	86519690	+	86519585	CDS	G	A	TCG->TCA	Ser->Ser	Syn	122
CotAD_73340	A03	89141119	89144345	+	89141672	CDS	T	G	TAT->GAT	Tyr->Asp	Non_Syn	15
CotAD_73340	A03	89141119	89144345	+	89144327	CDS	G	A	CAG->CAA	Gln->Gln	Syn	102
CotAD_52168	A03	91567080	91568998	-	91567173	CDS	T	C	GGT->GGC	Gly->Gly	Syn	24
CotAD_52168	A03	91567080	91568998	-	91567186	CDS	A	G	GAC->GGC	Asp->Gly	Non_Syn	34
CotAD_52168	A03	91567080	91568998	-	91567297	CDS	G	A	AGT->AAT	Ser->Asn	Non_Syn	29
CotAD_57579	A04	56460576	56462918	-	56461990	CDS	T	A	TTA->TAA	Leu->STOP	Pre_Ter	218
CotAD_57579	A04	56460576	56462918	-	56462003	CDS	C	T	CAG->TAG	Gln->STOP	Pre_Ter	32
CotAD_51212	A05	1793914	1794810	-	1794660	CDS	T	C	TCG->CCG	Ser->Pro	Non_Syn	18
CotAD_45266	A05	4827822	4829726	-	4829478	CDS	T	C	TCT->TCC	Ser->Ser	Syn	14
CotAD_12391	A05	6670721	6673801	-	6672595	CDS	T	A	GTG->GAG	Val->Glu	Non_Syn	18
CotAD_09485	A05	7972533	7974804	-	7974483	CDS	G	C	GTC->CTC	Val->Leu	Non_Syn	33
CotAD_09485	A05	7972533	7974804	-	7974495	CDS	A	G	ATG->GTG	Met->Val	Non_Syn	28
CotAD_09485	A05	7972533	7974804	-	7974569	CDS	A	T	CAG->CTG	Gln->Leu	Non_Syn	41
CotAD_09597	A05	8788231	8789395	-	8789159	CDS	C	T	GCG->GTG	Ala->Val	Non_Syn	28
CotAD_70812	A05	11075600	11079105	+	11078586	CDS	G	T	GAG->GAT	Glu->Asp	Non_Syn	10
CotAD_70812	A05	11075600	11079105	+	11078592	CDS	T	G	CCT->CCG	Pro->Pro	Syn	10
CotAD_70812	A05	11075600	11079105	+	11078622	CDS	T	G	CCT->CCG	Pro->Pro	Syn	11
CotAD_26968	A05	11731904	11733880	+	11733166	CDS	G	T	GTG->GTT	Val->Val	Syn	15
CotAD_26968	A05	11731904	11733880	+	11733182	CDS	G	T	GCA->TCA	Ala->Ser	Non_Syn	19
CotAD_27016	A05	12142763	12144112	+	12144015	CDS	T	C	CTG->CCG	Leu->Pro	Non_Syn	12
CotAD_27477	A05	12565759	12568432	-	12566010	CDS	T	C	TAT->CAT	Tyr->His	Non_Syn	51
CotAD_52287	A05	13009952	13015788	-	13010076	CDS	C	G	GGC->GGG	Gly->Gly	Syn	35
CotAD_03638	A05	18466458	18470808	-	18467021	CDS	G	A	GGC->AGC	Gly->Ser	Non_Syn	11
CotAD_07432	A05	20240023	20240973	-	20240611	CDS	T	G	GAT->GAG	Asp->Glu	Non_Syn	10
CotAD_07432	A05	20240023	20240973	-	20240759	CDS	A	C	TAC->TCC	Tyr->Ser	Non_Syn	64
CotAD_38209	A05	25394587	25395282	-	25394640	CDS	T	G	TTC->TGC	Phe->Cys	Non_Syn	22
CotAD_38209	A05	25394587	25395282	-	25394924	CDS	G	A	GGA->AGA	Gly->Arg	Non_Syn	166
CotAD_38209	A05	25394587	25395282	-	25395053	CDS	T	C	CCT->CCC	Pro->Pro	Syn	15
CotAD_38209	A05	25394587	25395282	-	25395269	CDS	A	G	ATT->GTT	Ile->Val	Non_Syn	88
CotAD_38257	A05	26063193	26065816	+	26064127	CDS	G	A	GCG->GCA	Ala->Ala	Syn	12
CotAD_57173	A05	29267499	29269931	+	29267572	CDS	C	A	TTC->TTA	Phe->Leu	Non_Syn	14
CotAD_57169	A05	29335798	29338155	-	29335887	CDS	G	A	CGT->CAT	Arg->His	Non_Syn	28
CotAD_57169	A05	29335798	29338155	-	29335999	CDS	A	G	AGG->GGG	Arg->Gly	Non_Syn	15
CotAD_02519	A05	30039133	30048337	+	30045194	CDS	T	G	CCT->CCG	Pro->Pro	Syn	20
CotAD_02519	A05	30039133	30048337	+	30045232	CDS	A	G	GAA->GGA	Glu->Gly	Non_Syn	15
CotAD_02486	A05	30605114	30609780	+	30606615	CDS	C	T	GAC->GAT	Asp->Asp	Syn	12
CotAD_02486	A05	30605114	30609780	+	30609582	CDS	A	G	TCA->TCG	Ser->Ser	Syn	141
CotAD_02486	A05	30605114	30609780	+	30609609	CDS	T	A	GAT->GAA	Asp->Glu	Non_Syn	133
CotAD_65409	A05	33835169	33835783	-	33835241	CDS	A	T	TCA->TCT	Ser->Ser	Syn	17
CotAD_34193	A05	35168069	35169340	+	35168695	CDS	G	C	AGG->AGC	Arg->Ser	Non_Syn	21
CotAD_34193	A05	35168069	35169340	+	35168704	CDS	A	G	GCA->GCG	Ala->Ala	Syn	20
CotAD_46794	A05	80295337	80297941	+	80295528	CDS	C	T	CGC->CGT	Arg->Arg	Syn	12
CotAD_46794	A05	80295337	80297941	+	80295549	CDS	G	C	CTG->CTC	Leu->Leu	Syn	18
CotAD_66210	A05	85645532	85647652	-	85646228	CDS	C	T	GCC->GCT	Ala->Ala	Syn	28
CotAD_66210	A05	85645532	85647652	-	85647165	CDS	C	G	ACT->AGT	Thr->Ser	Non_Syn	19
CotAD_66210	A05	85645532	85647652	-	85647220	CDS	A	G	ATG->GTG	Met->Val	Non_Syn	34
CotAD_31144	A05	88714520	88750539	-	88749913	CDS	C	T	ACG->ATG	Thr->Met	Non_Syn	21
CotAD_31144	A05	88714520	88750539	-	88749928	CDS	A	G	GAA->GGA	Glu->Gly	Non_Syn	22
CotAD_31156	A05	88946997	88948269	+	88947027	CDS	C	T	CGG->TGG	Arg->Trp	Non_Syn	13
CotAD_31156	A05	88946997	88948269	+	88947518	CDS	G	A	GGG->GAG	Gly->Glu	Non_Syn	17
CotAD_31156	A05	88946997	88948269	+	88948073	CDS	A	G	AAA->AGA	Lys->Arg	Non_Syn	15
CotAD_42959	A05	90583705	90584788	-	90583823	CDS	T	C	TTG->TCG	Leu->Ser	Non_Syn	12
CotAD_42951	A05	90628429	90631102	+	90629135	CDS	G	C	TGC->TCC	Cys->Ser	Non_Syn	15
CotAD_42951	A05	90628429	90631102	+	90629148	CDS	C	G	ACT->AGT	Thr->Ser	Non_Syn	39
CotAD_08141	A05	90846177	90847466	-	90846351	CDS	T	G	GAT->GAG	Asp->Glu	Non_Syn	14
CotAD_08067	A05	91585868	91588338	+	91586841	CDS	G	A	AGG->AAG	Arg->Lys	Non_Syn	14
CotAD_08067	A05	91585868	91588338	+	91588309	CDS	T	G	TTC->GTC	Phe->Val	Non_Syn	33
CotAD_08046	A05	91843643	91846844	-	91845208	CDS	G	A	GAC->AAC	Asp->Asn	Non_Syn	32
CotAD_08046	A05	91843643	91846844	-	91845245	CDS	A	G	CCA->CCG	Pro->Pro	Syn	46
CotAD_08046	A05	91843643	91846844	-	91845253	CDS	A	T	AGT->TGT	Ser->Cys	Non_Syn	46
CotAD_08046	A05	91843643	91846844	-	91845379	CDS	A	G	ACA->ACG	Thr->Thr	Syn	115
CotAD_08046	A05	91843643	91846844	-	91845452	CDS	A	G	CAA->CGA	Gln->Arg	Non_Syn	82
CotAD_08046	A05	91843643	91846844	-	91845480	CDS	C	G	CCG->GCG	Pro->Ala	Non_Syn	80
CotAD_08046	A05	91843643	91846844	-	91846434	CDS	A	G	ATA->ATG	Ile->Met	Non_Syn	161
CotAD_08046	A05	91843643	91846844	-	91846698	CDS	T	A	GTT->GTA	Val->Val	Syn	142
CotAD_06578	A06	18709522	18710587	+	18709591	CDS	T	A	AAT->AAA	Asn->Lys	Non_Syn	24
CotAD_72838	A06	95282483	95285435	-	95284739	CDS	G	T	AGC->ATC	Ser->Ile	Non_Syn	10
CotAD_05782	A06	102453086	102455723	-	102454032	CDS	G	T	ATG->ATT	Met->Ile	Non_Syn	24
CotAD_05782	A06	102453086	102455723	-	102454527	CDS	G	C	ACG->ACC	Thr->Thr	Syn	16
CotAD_67411	A07	31843971	31854761	-	31850725	CDS	C	T	CTG->TTG	Leu->Leu	Syn	30
CotAD_67411	A07	31843971	31854761	-	31851243	CDS	G	T	AGC->ATC	Ser->Ile	Non_Syn	16
CotAD_67411	A07	31843971	31854761	-	31851696	CDS	A	T	AAA->ATA	Lys->Ile	Non_Syn	15
CotAD_24944	A07	74474728	74480695	+	74474755	CDS	A	G	ATC->GTC	Ile->Val	Non_Syn	15
CotAD_24944	A07	74474728	74480695	+	74474923	CDS	T	C	TTT->CTT	Phe->Leu	Non_Syn	13
CotAD_24944	A07	74474728	74480695	+	74475367	CDS	C	G	TGC->TGG	Cys->Trp	Non_Syn	39
CotAD_24944	A07	74474728	74480695	+	74475373	CDS	T	C	AAT->AAC	Asn->Asn	Syn	10
CotAD_28693	A07	76210669	76221860	-	76220339	CDS	T	C	TTG->CTG	Leu->Leu	Syn	22
CotAD_50109	A08	4820996	4822841	+	4821514	CDS	C	T	AAC->AAT	Asn->Asn	Syn	58
CotAD_48066	A08	4829774	4831925	-	4831671	CDS	G	T	CGG->CGT	Arg->Arg	Syn	14
CotAD_48066	A08	4829774	4831925	-	4831680	CDS	G	C	GGG->GGC	Gly->Gly	Syn	14
CotAD_48066	A08	4829774	4831925	-	4831687	CDS	G	A	GGT->GAT	Gly->Asp	Non_Syn	12
CotAD_48052	A08	5223134	5227210	+	5223226	CDS	G	A	GGT->AGT	Gly->Ser	Non_Syn	77
CotAD_48052	A08	5223134	5227210	+	5225309	CDS	G	A	TCG->TCA	Ser->Ser	Syn	79
CotAD_48052	A08	5223134	5227210	+	5226095	CDS	G	C	CGG->CCG	Arg->Pro	Non_Syn	258
CotAD_48052	A08	5223134	5227210	+	5227149	CDS	G	A	GGA->AGA	Gly->Arg	Non_Syn	68
CotAD_51279	A08	10686404	10688619	+	10686483	CDS	A	C	GAG->GCG	Glu->Ala	Non_Syn	14
CotAD_51279	A08	10686404	10688619	+	10686616	CDS	G	T	TTG->TTT	Leu->Phe	Non_Syn	15
CotAD_51279	A08	10686404	10688619	+	10686628	CDS	A	G	ATA->ATG	Ile->Met	Non_Syn	15
CotAD_51279	A08	10686404	10688619	+	10687973	CDS	A	T	GGA->GGT	Gly->Gly	Syn	29
CotAD_22705	A08	12857288	12857809	+	12857304	CDS	C	T	GCA->GTA	Ala->Val	Non_Syn	112
CotAD_22705	A08	12857288	12857809	+	12857374	CDS	A	C	CTA->CTC	Leu->Leu	Syn	93
CotAD_22705	A08	12857288	12857809	+	12857766	CDS	C	T	TCG->TTG	Ser->Leu	Non_Syn	102
CotAD_29211	A08	20448274	20457880	+	20457248	CDS	G	A	GGG->GGA	Gly->Gly	Syn	71
CotAD_60131	A08	69789664	69791589	-	69789974	CDS	C	A	CGG->AGG	Arg->Arg	Syn	106
CotAD_60131	A08	69789664	69791589	-	69790791	CDS	C	T	GCC->GCT	Ala->Ala	Syn	26
CotAD_60131	A08	69789664	69791589	-	69790848	CDS	G	A	TTG->TTA	Leu->Leu	Syn	10
CotAD_60131	A08	69789664	69791589	-	69790855	CDS	G	T	CGG->CTG	Arg->Leu	Non_Syn	10
CotAD_08771	A08	99632078	99634032	+	99633276	CDS	T	A	ATG->AAG	Met->Lys	Non_Syn	51
CotAD_08779	A08	99711696	99724824	-	99724813	CDS	A	G	GTA->GTG	Val->Val	Syn	10
CotAD_08795	A08	99790440	99807177	-	99804259	CDS	G	A	AGG->AGA	Arg->Arg	Syn	26
CotAD_08795	A08	99790440	99807177	-	99806638	CDS	C	G	AGC->AGG	Ser->Arg	Non_Syn	33
CotAD_08798	A08	99826654	99828219	+	99826686	CDS	T	G	AAT->AAG	Asn->Lys	Non_Syn	22
CotAD_08799	A08	99831810	99834597	+	99831827	CDS	C	T	TCC->TCT	Ser->Ser	Syn	68
CotAD_08799	A08	99831810	99834597	+	99833453	CDS	A	G	AAG->GAG	Lys->Glu	Non_Syn	107
CotAD_08799	A08	99831810	99834597	+	99834381	CDS	C	T	AAC->AAT	Asn->Asn	Syn	32
CotAD_08799	A08	99831810	99834597	+	99834495	CDS	T	C	GGT->GGC	Gly->Gly	Syn	10
CotAD_73788	A09	45161962	45164490	+	45162028	CDS	G	A	GGG->GGA	Gly->Gly	Syn	18
CotAD_22252	A09	54767796	54769118	+	54767968	CDS	A	C	AAC->ACC	Asn->Thr	Non_Syn	14
CotAD_22252	A09	54767796	54769118	+	54768757	CDS	A	T	TCA->TCT	Ser->Ser	Syn	12
CotAD_43747	A09	64289803	64290000	+	64289898	CDS	C	T	GAC->GAT	Asp->Asp	Syn	193
CotAD_17105	A09	64857956	64858648	+	64858346	CDS	C	G	GCA->GGA	Ala->Gly	Non_Syn	84
CotAD_52104	A09	67773244	67775317	+	67773394	CDS	A	G	TTA->TTG	Leu->Leu	Syn	17
CotAD_18841	A09	67830520	67842107	+	67835679	CDS	G	A	GTC->ATC	Val->Ile	Non_Syn	33
CotAD_18841	A09	67830520	67842107	+	67835704	CDS	T	C	CTG->CCG	Leu->Pro	Non_Syn	21
CotAD_18841	A09	67830520	67842107	+	67840074	CDS	C	T	CAT->TAT	His->Tyr	Non_Syn	25
CotAD_18841	A09	67830520	67842107	+	67840687	CDS	T	C	GTT->GCT	Val->Ala	Non_Syn	34
CotAD_18841	A09	67830520	67842107	+	67840693	CDS	C	T	GCA->GTA	Ala->Val	Non_Syn	34
CotAD_18841	A09	67830520	67842107	+	67840700	CDS	A	C	ACA->ACC	Thr->Thr	Syn	34
CotAD_18870	A09	68043806	68047376	-	68043868	CDS	G	T	AGC->ATC	Ser->Ile	Non_Syn	23
CotAD_40362	A10	4294890	4299904	-	4297125	CDS	T	C	AAT->AAC	Asn->Asn	Syn	18
CotAD_40362	A10	4294890	4299904	-	4297239	CDS	G	T	GAG->GAT	Glu->Asp	Non_Syn	26
CotAD_38200	A10	5507914	5511754	-	5508297	CDS	G	A	GAT->AAT	Asp->Asn	Non_Syn	71
CotAD_46568	A10	5507914	5511754	-	5508693	CDS	T	A	TAA->AAA	STOP->Lys	Non_Syn	145
CotAD_38200	A10	5507914	5511754	-	5508898	CDS	C	T	TCG->TTG	Ser->Leu	Non_Syn	24
CotAD_38200	A10	5507914	5511754	-	5509373	CDS	A	G	ACT->GCT	Thr->Ala	Non_Syn	31
CotAD_38200	A10	5507914	5511754	-	5509397	CDS	G	A	GAC->AAC	Asp->Asn	Non_Syn	33
CotAD_38200	A10	5507914	5511754	-	5510128	CDS	A	G	GAA->GAG	Glu->Glu	Syn	93
CotAD_38200	A10	5507914	5511754	-	5511149	CDS	A	G	ACT->GCT	Thr->Ala	Non_Syn	51
CotAD_38200	A10	5507914	5511754	-	5511599	CDS	G	T	TGA->TTA	STOP->Leu	Non_Syn	16
CotAD_38200	A10	5507914	5511754	-	5511674	CDS	C	T	TCC->TTC	Ser->Phe	Non_Syn	19
CotAD_65469	A10	7782170	7782826	-	7782401	CDS	G	A	AGG->AGA	Arg->Arg	Syn	81
CotAD_21254	A10	20399778	20402324	-	20399928	CDS	A	G	CCA->CCG	Pro->Pro	Syn	29
CotAD_73406	A10	46995185	47000552	-	47000478	CDS	C	T	CCC->TCC	Pro->Ser	Non_Syn	229
CotAD_73406	A10	46995185	47000552	-	47000495	CDS	C	A	ACT->AAT	Thr->Asn	Non_Syn	237
CotAD_69870	A10	49319196	49321415	+	49320939	CDS	T	C	CTG->CCG	Leu->Pro	Non_Syn	211
CotAD_69870	A10	49319196	49321415	+	49320951	CDS	T	C	TTC->TCC	Phe->Ser	Non_Syn	345
CotAD_69870	A10	49319196	49321415	+	49321330	CDS	C	G	TAC->TAG	Tyr->STOP	Pre_Ter	389
CotAD_25948	A10	51681398	51682621	-	51682091	CDS	T	C	GTC->GCC	Val->Ala	Non_Syn	18
CotAD_25948	A10	51681398	51682621	-	51682122	CDS	T	G	TTG->GTG	Leu->Val	Non_Syn	22
CotAD_76087	A10	51681398	51682621	-	51682133	CDS	C	T	GGC->GGT	Gly->Gly	Syn	10
CotAD_76087	A10	51681398	51682621	-	51682142	CDS	T	A	GGT->GGA	Gly->Gly	Syn	34
CotAD_76087	A10	51681398	51682621	-	51682166	CDS	T	C	GGT->GGC	Gly->Gly	Syn	25
CotAD_55349	A10	64099696	64121545	+	64110593	CDS	T	G	TAC->GAC	Tyr->Asp	Non_Syn	13
CotAD_65867	A10	78212087	78213388	+	78212203	CDS	G	C	AGG->AGC	Arg->Ser	Non_Syn	183
CotAD_65867	A10	78212087	78213388	+	78213229	CDS	A	C	GAA->GAC	Glu->Asp	Non_Syn	63
CotAD_29853	A10	98420321	98422422	-	98421289	CDS	C	G	CGG->GGG	Arg->Gly	Non_Syn	15
CotAD_29853	A10	98420321	98422422	-	98421418	CDS	G	C	GAA->CAA	Glu->Gln	Non_Syn	19
CotAD_29853	A10	98420321	98422422	-	98421543	CDS	A	G	CAA->CGA	Gln->Arg	Non_Syn	16
CotAD_29817	A10	98819797	98823927	-	98819817	CDS	T	C	ATA->ACA	Ile->Thr	Non_Syn	26
CotAD_29817	A10	98819797	98823927	-	98820022	CDS	C	T	ACC->ACT	Thr->Thr	Syn	82
CotAD_29817	A10	98819797	98823927	-	98823715	CDS	A	G	AAA->AGA	Lys->Arg	Non_Syn	18
CotAD_61584	A11	491776	500157	-	499877	CDS	G	A	AGT->AAT	Ser->Asn	Non_Syn	19
CotAD_61584	A11	491776	500157	-	499960	CDS	T	G	TCT->TCG	Ser->Ser	Syn	10
CotAD_61584	A11	491776	500157	-	500011	CDS	T	C	GGT->GGC	Gly->Gly	Syn	12
CotAD_61584	A11	491776	500157	-	500067	CDS	C	A	CAA->AAA	Gln->Lys	Non_Syn	11
CotAD_02737	A11	722215	726187	+	722622	CDS	T	C	CCT->CCC	Pro->Pro	Syn	50
CotAD_02737	A11	722215	726187	+	723503	CDS	C	T	GCT->GTT	Ala->Val	Non_Syn	25
CotAD_02737	A11	722215	726187	+	725663	CDS	C	A	CTG->ATG	Leu->Met	Non_Syn	26
CotAD_37222	A11	3395702	3400574	+	3400561	CDS	A	T	ATT->TTT	Ile->Phe	Non_Syn	22
CotAD_37251	A11	3567960	3568424	+	3568049	CDS	T	C	ACT->ACC	Thr->Thr	Syn	10
CotAD_37264	A11	3718938	3720282	-	3719067	CDS	G	A	AGA->AAA	Arg->Lys	Non_Syn	155
CotAD_56567	A11	4234652	4237060	+	4235872	CDS	T	A	ATA->AAA	Ile->Lys	Non_Syn	12
CotAD_27134	A11	4654297	4655388	-	4655062	CDS	A	C	CCA->CCC	Pro->Pro	Syn	126
CotAD_14135	A11	11808750	11813972	+	11808826	CDS	T	C	TTA->TCA	Leu->Ser	Non_Syn	10
CotAD_14135	A11	11808750	11813972	+	11809229	CDS	G	A	GAG->AAG	Glu->Lys	Non_Syn	94
CotAD_14135	A11	11808750	11813972	+	11809536	CDS	A	G	AGT->GGT	Ser->Gly	Non_Syn	22
CotAD_14135	A11	11808750	11813972	+	11810588	CDS	C	G	ACC->AGC	Thr->Ser	Non_Syn	21
CotAD_14135	A11	11808750	11813972	+	11810759	CDS	C	G	TCG->TGG	Ser->Trp	Non_Syn	12
CotAD_14135	A11	11808750	11813972	+	11811361	CDS	T	G	TTG->GTG	Leu->Val	Non_Syn	58
CotAD_14135	A11	11808750	11813972	+	11812444	CDS	T	C	TTG->TCG	Leu->Ser	Non_Syn	21
CotAD_14135	A11	11808750	11813972	+	11812458	CDS	C	T	CCC->TCC	Pro->Ser	Non_Syn	15
CotAD_26380	A11	11985819	11986166	-	11986081	CDS	G	C	GGC->GCC	Gly->Ala	Non_Syn	13
CotAD_26380	A11	11985819	11986166	-	11986088	CDS	G	A	GCA->ACA	Ala->Thr	Non_Syn	18
CotAD_26380	A11	11985819	11986166	-	11986100	CDS	C	T	CCG->TCG	Pro->Ser	Non_Syn	25
CotAD_36106	A11	12683153	12688477	+	12683758	CDS	G	A	AGG->AGA	Arg->Arg	Syn	21
CotAD_36106	A11	12683153	12688477	+	12683774	CDS	G	A	TGT->TAT	Cys->Tyr	Non_Syn	40
CotAD_36106	A11	12683153	12688477	+	12683988	CDS	T	C	TGT->CGT	Cys->Arg	Non_Syn	26
CotAD_25027	A11	16881291	16881869	+	16881526	CDS	C	A	CTT->ATT	Leu->Ile	Non_Syn	14
CotAD_07615	A11	18710324	18711555	+	18711497	CDS	G	C	GTT->CTT	Val->Leu	Non_Syn	57
CotAD_09283	A11	23082089	23087974	-	23087413	CDS	A	C	GAA->GCA	Glu->Ala	Non_Syn	13
CotAD_61467	A11	67156081	67159351	-	67156481	CDS	C	T	CAG->TAG	Gln->STOP	Pre_Ter	337
CotAD_61467	A11	67156081	67159351	-	67156611	CDS	G	A	ATG->ATA	Met->Ile	Non_Syn	30
CotAD_61467	A11	67156081	67159351	-	67156645	CDS	A	G	CAA->CGA	Gln->Arg	Non_Syn	46
CotAD_61467	A11	67156081	67159351	-	67156694	CDS	A	C	ATG->CTG	Met->Leu	Non_Syn	26
CotAD_61467	A11	67156081	67159351	-	67156717	CDS	C	G	ACA->AGA	Thr->Arg	Non_Syn	452
CotAD_12261	A11	78673537	78675803	+	78674233	CDS	T	C	GTC->GCC	Val->Ala	Non_Syn	17
CotAD_12261	A11	78673537	78675803	+	78675658	CDS	T	G	ATA->AGA	Ile->Arg	Non_Syn	10
CotAD_34480	A11	88794919	88796655	-	88795974	CDS	C	A	CAG->AAG	Gln->Lys	Non_Syn	25
CotAD_34480	A11	88794919	88796655	-	88796387	CDS	A	G	CAT->CGT	His->Arg	Non_Syn	11
CotAD_76651	A11	92672357	92680699	-	92676839	CDS	T	C	CCT->CCC	Pro->Pro	Syn	24
CotAD_48152	A12	4348098	4348346	-	4348271	CDS	G	A	GAG->AAG	Glu->Lys	Non_Syn	43
CotAD_48152	A12	4348098	4348346	-	4348274	CDS	G	A	GAA->AAA	Glu->Lys	Non_Syn	412
CotAD_52666	A12	5830553	5833729	+	5831906	CDS	T	C	TTT->TCT	Phe->Ser	Non_Syn	15
CotAD_52666	A12	5830553	5833729	+	5831975	CDS	C	G	CCG->CGG	Pro->Arg	Non_Syn	12
CotAD_52659	A12	6172532	6175397	+	6173149	CDS	A	G	AAA->AAG	Lys->Lys	Syn	37
CotAD_23486	A12	8429188	8438472	+	8436753	CDS	T	A	TCT->TCA	Ser->Ser	Syn	12
CotAD_74864	A12	28491878	28493360	-	28492348	CDS	T	C	CCT->CCC	Pro->Pro	Syn	17
CotAD_74864	A12	28491878	28493360	-	28492370	CDS	T	C	TTC->TCC	Phe->Ser	Non_Syn	21
CotAD_64269	A12	43203356	43242827	-	43241918	CDS	A	G	AAA->AGA	Lys->Arg	Non_Syn	19
CotAD_64269	A12	43203356	43242827	-	43242784	CDS	A	T	CAT->CTT	His->Leu	Non_Syn	17
CotAD_21982	A12	76547322	76556660	+	76552329	CDS	C	T	GAC->GAT	Asp->Asp	Syn	14
CotAD_25893	A12	77732235	77735016	-	77733899	CDS	C	G	ACT->AGT	Thr->Ser	Non_Syn	18
CotAD_25893	A12	77732235	77735016	-	77734641	CDS	G	A	GTA->ATA	Val->Ile	Non_Syn	23
CotAD_25893	A12	77732235	77735016	-	77734648	CDS	A	G	AAA->AAG	Lys->Lys	Syn	25
CotAD_17493	A12	80448705	80452629	-	80450655	CDS	G	A	CCG->CCA	Pro->Pro	Syn	28
CotAD_17613	A12	81164364	81173235	+	81167149	CDS	A	T	ACA->ACT	Thr->Thr	Syn	16
CotAD_32499	A12	84324046	84326052	-	84324235	CDS	C	T	TAC->TAT	Tyr->Tyr	Syn	39
CotAD_32499	A12	84324046	84326052	-	84325108	CDS	G	A	GTG->GTA	Val->Val	Syn	28
CotAD_24244	A13	3435024	3438158	-	3436777	CDS	T	C	TGG->CGG	Trp->Arg	Non_Syn	11
CotAD_55615	A13	5746793	5747367	+	5747045	CDS	C	G	GCA->GGA	Ala->Gly	Non_Syn	92
CotAD_38119	A13	12188964	12189983	+	12189814	CDS	A	G	GAT->GGT	Asp->Gly	Non_Syn	215
CotAD_66934	A13	60520106	60522327	+	60521826	CDS	G	C	AAG->AAC	Lys->Asn	Non_Syn	11
CotAD_57029	A13	63579943	63587305	-	63587160	CDS	T	C	TTT->TTC	Phe->Phe	Syn	45
CotAD_57029	A13	63579943	63587305	-	63587271	CDS	C	T	GCT->GTT	Ala->Val	Non_Syn	13
CotAD_47302	A13	65286811	65288566	-	65288217	CDS	C	T	GCC->GTC	Ala->Val	Non_Syn	11
CotAD_28110	A13	65989805	65996576	+	65990336	CDS	A	G	GAT->GGT	Asp->Gly	Non_Syn	70
CotAD_28110	A13	65989805	65996576	+	65995879	CDS	G	C	GAA->CAA	Glu->Gln	Non_Syn	24
CotAD_28110	A13	65989805	65996576	+	65995955	CDS	T	C	ATT->ACT	Ile->Thr	Non_Syn	72
CotAD_28110	A13	65989805	65996576	+	65996240	CDS	A	G	AAT->GAT	Asn->Asp	Non_Syn	19
CotAD_28110	A13	65989805	65996576	+	65996433	CDS	T	C	ATG->ACG	Met->Thr	Non_Syn	96
CotAD_28110	A13	65989805	65996576	+	65996483	CDS	T	C	TCA->CCA	Ser->Pro	Non_Syn	139
CotAD_28110	A13	65989805	65996576	+	65996547	CDS	A	G	AGT->GGT	Ser->Gly	Non_Syn	96
CotAD_28110	A13	65989805	65996576	+	65996555	CDS	G	C	GTT->CTT	Val->Leu	Non_Syn	82
CotAD_28116	A13	66166606	66170496	-	66168879	CDS	T	C	ATG->ACG	Met->Thr	Non_Syn	17
CotAD_28130	A13	66602025	66608948	+	66606589	CDS	C	T	CCT->CTT	Pro->Leu	Non_Syn	60
CotAD_46991	A13	67436829	67438091	+	67437303	CDS	A	G	AAA->GAA	Lys->Glu	Non_Syn	32
CotAD_09367	A13	68076174	68077638	+	68076969	CDS	C	A	CCC->CCA	Pro->Pro	Syn	165
CotAD_09385	A13	68586192	68587286	-	68586215	CDS	A	G	AGC->GGC	Ser->Gly	Non_Syn	67
CotAD_09395	A13	68696440	68701359	+	68700343	CDS	G	A	GTG->ATG	Val->Met	Non_Syn	21
CotAD_64199	A13	71192225	71196469	-	71192289	CDS	T	C	CTC->CCC	Leu->Pro	Non_Syn	23
CotAD_64199	A13	71192225	71196469	-	71193840	CDS	A	G	CCA->CCG	Pro->Pro	Syn	45
CotAD_64199	A13	71192225	71196469	-	71195186	CDS	C	T	CCG->CTG	Pro->Leu	Non_Syn	23
CotAD_64199	A13	71192225	71196469	-	71195537	CDS	G	T	AGA->ATA	Arg->Ile	Non_Syn	41
CotAD_64199	A13	71192225	71196469	-	71195724	CDS	G	A	GCC->ACC	Ala->Thr	Non_Syn	70
CotAD_64199	A13	71192225	71196469	-	71196283	CDS	T	C	CCT->CCC	Pro->Pro	Syn	16
CotAD_29698	A13	71339586	71340776	-	71340153	CDS	A	T	TAT->TTT	Tyr->Phe	Non_Syn	88
CotAD_29698	A13	71339586	71340776	-	71340179	CDS	C	T	GGC->GGT	Gly->Gly	Syn	289
CotAD_29698	A13	71339586	71340776	-	71340229	CDS	C	A	CGC->AGC	Arg->Ser	Non_Syn	41
CotAD_29698	A13	71339586	71340776	-	71340251	CDS	T	A	GAT->GAA	Asp->Glu	Non_Syn	20
CotAD_29698	A13	71339586	71340776	-	71340269	CDS	G	A	TGG->TGA	Trp->STOP	Pre_Ter	14
CotAD_29698	A13	71339586	71340776	-	71340281	CDS	C	T	GGC->GGT	Gly->Gly	Syn	20
CotAD_29698	A13	71339586	71340776	-	71340648	CDS	G	A	TCG->TCA	Ser->Ser	Syn	396
CotAD_68138	A13	73381116	73387669	+	73382620	CDS	A	T	AAA->TAA	Lys->STOP	Pre_Ter	13
CotAD_68138	A13	73381116	73387669	+	73383481	CDS	T	C	ATT->ATC	Ile->Ile	Syn	30
CotAD_68138	A13	73381116	73387669	+	73383488	CDS	T	C	TGT->CGT	Cys->Arg	Non_Syn	37
CotAD_68138	A13	73381116	73387669	+	73383518	CDS	C	G	CGC->GGC	Arg->Gly	Non_Syn	59
CotAD_41135	A13	73669209	73669815	-	73669666	CDS	T	C	GGT->GGC	Gly->Gly	Syn	76
CotAD_58876	A13	74072092	74075355	-	74072636	CDS	C	T	GCC->GCT	Ala->Ala	Syn	122
CotAD_58876	A13	74072092	74075355	-	74072655	CDS	A	T	GAG->GTG	Glu->Val	Non_Syn	199
CotAD_06913	A13	74601777	74603675	-	74603143	CDS	T	G	ATT->AGT	Ile->Ser	Non_Syn	26
CotAD_06903	A13	74679932	74682085	+	74681851	CDS	A	T	CAG->CTG	Gln->Leu	Non_Syn	13
CotAD_06890	A13	74847988	74853043	+	74848347	CDS	G	A	GGG->GGA	Gly->Gly	Syn	96
CotAD_06890	A13	74847988	74853043	+	74848447	CDS	A	G	AGT->GGT	Ser->Gly	Non_Syn	12
CotAD_06890	A13	74847988	74853043	+	74849452	CDS	T	C	TTA->TCA	Leu->Ser	Non_Syn	34
CotAD_06883	A13	74895665	74896063	+	74895872	CDS	A	T	ATA->TTA	Ile->Leu	Non_Syn	214
CotAD_06883	A13	74895665	74896063	+	74895884	CDS	A	G	ACA->GCA	Thr->Ala	Non_Syn	125
CotAD_06832	A13	75395495	75398819	+	75398537	CDS	C	T	TCA->TTA	Ser->Leu	Non_Syn	21
CotAD_06832	A13	75395495	75398819	+	75398624	CDS	A	G	CAA->CGA	Gln->Arg	Non_Syn	84
CotAD_06749	A13	76152804	76153972	+	76153491	CDS	T	C	ATT->ATC	Ile->Ile	Syn	105
CotAD_38655	A13	78278448	78278858	-	78278799	CDS	A	G	CAA->CAG	Gln->Gln	Syn	40
CotAD_29788	D01	9691708	9692094	+	9691721	CDS	G	C	AGT->ACT	Ser->Thr	Non_Syn	13
CotAD_29124	D01	13967850	13971116	+	13967903	CDS	G	T	GTG->GTT	Val->Val	Syn	18
CotAD_29124	D01	13967850	13971116	+	13967977	CDS	A	G	CAG->CGG	Gln->Arg	Non_Syn	22
CotAD_29124	D01	13967850	13971116	+	13969920	CDS	T	C	TCT->TCC	Ser->Ser	Syn	13
CotAD_29124	D01	13967850	13971116	+	13969929	CDS	A	G	GGA->GGG	Gly->Gly	Syn	25
CotAD_29124	D01	13967850	13971116	+	13969947	CDS	A	G	AAA->AAG	Lys->Lys	Syn	47
CotAD_29124	D01	13967850	13971116	+	13970306	CDS	A	G	GCA->GCG	Ala->Ala	Syn	11
CotAD_29124	D01	13967850	13971116	+	13970336	CDS	G	T	GAG->GAT	Glu->Asp	Non_Syn	11
CotAD_40951	D01	14729931	14735819	+	14731730	CDS	A	G	TTA->TTG	Leu->Leu	Syn	30
CotAD_40951	D01	14729931	14735819	+	14732257	CDS	A	G	ATA->ATG	Ile->Met	Non_Syn	10
CotAD_40951	D01	14729931	14735819	+	14733247	CDS	A	G	AAG->GAG	Lys->Glu	Non_Syn	12
CotAD_40951	D01	14729931	14735819	+	14735573	CDS	T	G	TCT->TCG	Ser->Ser	Syn	28
CotAD_38028	D01	18362671	18366437	+	18363496	CDS	T	G	GTT->GGT	Val->Gly	Non_Syn	11
CotAD_42109	D01	27886275	27886765	+	27886642	CDS	C	T	ACA->ATA	Thr->Ile	Non_Syn	55
CotAD_38082	D01	61166620	61176031	-	61166646	CDS	T	C	TCG->CCG	Ser->Pro	Non_Syn	38
CotAD_38082	D01	61166620	61176031	-	61169763	CDS	G	A	GGT->AGT	Gly->Ser	Non_Syn	28
CotAD_38082	D01	61166620	61176031	-	61171838	CDS	G	C	GAG->CAG	Glu->Gln	Non_Syn	16
CotAD_38082	D01	61166620	61176031	-	61173036	CDS	C	A	CCG->CAG	Pro->Gln	Non_Syn	21
CotAD_38082	D01	61166620	61176031	-	61173334	CDS	A	G	AAT->GAT	Asn->Asp	Non_Syn	11
CotAD_38082	D01	61166620	61176031	-	61173344	CDS	G	A	GAG->GAA	Glu->Glu	Syn	11
CotAD_38082	D01	61166620	61176031	-	61173434	CDS	T	C	ACT->ACC	Thr->Thr	Syn	14
CotAD_38082	D01	61166620	61176031	-	61173722	CDS	G	C	GCT->CCT	Ala->Pro	Non_Syn	12
CotAD_14526	D02	910656	913053	-	912699	CDS	T	G	TGT->GGT	Cys->Gly	Non_Syn	11
CotAD_14509	D02	1026103	1036133	-	1026132	CDS	C	T	CGC->TGC	Arg->Cys	Non_Syn	28
CotAD_14509	D02	1026103	1036133	-	1026140	CDS	C	T	TCC->TTC	Ser->Phe	Non_Syn	25
CotAD_14509	D02	1026103	1036133	-	1026371	CDS	G	A	GAG->AAG	Glu->Lys	Non_Syn	44
CotAD_14509	D02	1026103	1036133	-	1026465	CDS	A	C	GCA->GCC	Ala->Ala	Syn	34
CotAD_05847	D02	10790266	10868028	-	10865858	CDS	C	T	CCC->CCT	Pro->Pro	Syn	16
CotAD_05847	D02	10790266	10868028	-	10866167	CDS	A	T	AAT->TAT	Asn->Tyr	Non_Syn	30
CotAD_05847	D02	10790266	10868028	-	10867176	CDS	T	C	GTC->GCC	Val->Ala	Non_Syn	17
CotAD_05847	D02	10790266	10868028	-	10867313	CDS	T	C	AAT->AAC	Asn->Asn	Syn	258
CotAD_41996	D02	14596032	14596976	+	14596354	CDS	T	C	CTC->CCC	Leu->Pro	Non_Syn	19
CotAD_41996	D02	14596032	14596976	+	14596627	CDS	C	T	GCT->GTT	Ala->Val	Non_Syn	13
CotAD_42357	D02	23767812	23768939	-	23767978	CDS	G	A	TGG->TGA	Trp->STOP	Pre_Ter	10
CotAD_42357	D02	23767812	23768939	-	23767983	CDS	A	G	ACA->GCA	Thr->Ala	Non_Syn	10
CotAD_42357	D02	23767812	23768939	-	23768014	CDS	T	A	AAT->AAA	Asn->Lys	Non_Syn	15
CotAD_42357	D02	23767812	23768939	-	23768023	CDS	C	T	TGC->TGT	Cys->Cys	Syn	14
CotAD_42357	D02	23767812	23768939	-	23768421	CDS	A	G	CCA->CCG	Pro->Pro	Syn	24
CotAD_33783	D02	50980721	50982076	+	50981737	CDS	C	T	CTC->CTT	Leu->Leu	Syn	31
CotAD_39497	D02	53468059	53470219	+	53468414	CDS	C	T	TCA->TTA	Ser->Leu	Non_Syn	14
CotAD_21677	D02	53502483	53504489	-	53502879	CDS	T	C	CCT->CCC	Pro->Pro	Syn	11
CotAD_51643	D02	57620234	57621991	-	57620436	CDS	G	A	CCG->CCA	Pro->Pro	Syn	22
CotAD_51643	D02	57620234	57621991	-	57621172	CDS	C	A	CCC->CCA	Pro->Pro	Syn	100
CotAD_03122	D02	67181596	67182069	-	67182006	CDS	T	C	TCC->CCC	Ser->Pro	Non_Syn	13
CotAD_03122	D02	67181596	67182069	-	67182030	CDS	A	G	ATA->GTA	Ile->Val	Non_Syn	13
CotAD_02264	D03	390493	391719	+	390905	CDS	G	T	CCG->CCT	Pro->Pro	Syn	12
CotAD_02319	D03	776473	779332	-	776605	CDS	C	A	ACC->ACA	Thr->Thr	Syn	35
CotAD_02339	D03	907157	908750	-	908614	CDS	T	C	TTA->TCA	Leu->Ser	Non_Syn	17
CotAD_02373	D03	1168094	1169152	+	1168521	CDS	G	A	AGG->AAG	Arg->Lys	Non_Syn	10
CotAD_02386	D03	1256449	1257420	+	1256947	CDS	A	C	ACA->CCA	Thr->Pro	Non_Syn	17
CotAD_02403	D03	1434447	1465539	-	1461391	CDS	A	G	CAA->CGA	Gln->Arg	Non_Syn	11
CotAD_49978	D03	10319325	10321826	+	10319423	CDS	T	C	CTT->CTC	Leu->Leu	Syn	11
CotAD_49978	D03	10319325	10321826	+	10320597	CDS	G	A	GCG->GCA	Ala->Ala	Syn	13
CotAD_70078	D03	27359386	27362243	+	27360024	CDS	G	A	AAG->AAA	Lys->Lys	Syn	22
CotAD_70077	D03	27359386	27362243	+	27361342	CDS	C	T	ACA->ATA	Thr->Ile	Non_Syn	14
CotAD_56757	D03	27359386	27362243	+	27362057	CDS	C	G	CAG->GAG	Gln->Glu	Non_Syn	56
CotAD_56757	D03	27359386	27362243	+	27362122	CDS	T	C	AGT->AGC	Ser->Ser	Syn	24
CotAD_56757	D03	27359386	27362243	+	27362163	CDS	A	G	CAA->CGA	Gln->Arg	Non_Syn	14
CotAD_18307	D03	39896946	39897389	-	39896949	CDS	G	A	AGG->AGA	Arg->Arg	Syn	22
CotAD_29531	D03	39996291	39997267	-	39996811	CDS	G	C	TGG->TCG	Trp->Ser	Non_Syn	11
CotAD_38812	D03	39996291	39997267	-	39996848	CDS	T	C	GTC->GCC	Val->Ala	Non_Syn	11
CotAD_38812	D03	39996291	39997267	-	39997189	CDS	G	T	GTT->TTT	Val->Phe	Non_Syn	128
CotAD_49847	D04	2940277	2940591	+	2940489	CDS	C	A	CCC->CCA	Pro->Pro	Syn	19
CotAD_49847	D04	2940277	2940591	+	2940513	CDS	G	T	AAG->AAT	Lys->Asn	Non_Syn	321
CotAD_49869	D04	3179496	3183136	-	3182790	CDS	G	A	GGG->GAG	Gly->Glu	Non_Syn	31
CotAD_17443	D04	11390366	11391859	+	11391259	CDS	A	G	AGA->GGA	Arg->Gly	Non_Syn	164
CotAD_46197	D04	28022779	28026227	+	28022789	CDS	C	T	CGG->TGG	Arg->Trp	Non_Syn	42
CotAD_46197	D04	28022779	28026227	+	28023020	CDS	C	T	CTG->TTG	Leu->Leu	Syn	20
CotAD_72194	D04	30028114	30037795	-	30037780	CDS	T	C	TTG->CTG	Leu->Leu	Syn	102
CotAD_62341	D04	36195607	36200419	-	36200333	CDS	C	T	ACC->ACT	Thr->Thr	Syn	47
CotAD_20889	D04	45361840	45362556	+	45362212	CDS	G	A	GGC->AGC	Gly->Ser	Non_Syn	11
CotAD_20889	D04	45361840	45362556	+	45362233	CDS	A	G	AAT->GAT	Asn->Asp	Non_Syn	10
CotAD_20889	D04	45361840	45362556	+	45362245	CDS	C	A	CAT->AAT	His->Asn	Non_Syn	10
CotAD_30528	D04	47754389	47757533	-	47754401	CDS	C	T	GTC->GTT	Val->Val	Syn	18
CotAD_30528	D04	47754389	47757533	-	47754412	CDS	G	A	GAA->AAA	Glu->Lys	Non_Syn	13
CotAD_30528	D04	47754389	47757533	-	47754641	CDS	C	T	GTC->GTT	Val->Val	Syn	24
CotAD_30528	D04	47754389	47757533	-	47754687	CDS	A	C	GAT->GCT	Asp->Ala	Non_Syn	17
CotAD_30528	D04	47754389	47757533	-	47754835	CDS	G	A	GTA->ATA	Val->Ile	Non_Syn	24
CotAD_30528	D04	47754389	47757533	-	47754983	CDS	G	A	CCG->CCA	Pro->Pro	Syn	30
CotAD_30528	D04	47754389	47757533	-	47757483	CDS	T	A	CTT->CTA	Leu->Leu	Syn	15
CotAD_15948	D04	48370893	48373284	-	48373128	CDS	T	A	TCC->ACC	Ser->Thr	Non_Syn	11
CotAD_15904	D04	48792476	48794027	-	48792664	CDS	C	T	ACG->ATG	Thr->Met	Non_Syn	10
CotAD_23386	D05	331906	333324	-	332676	CDS	A	T	AAA->AAT	Lys->Asn	Non_Syn	237
CotAD_23386	D05	331906	333324	-	333199	CDS	A	G	GAG->GGG	Glu->Gly	Non_Syn	58
CotAD_00322	D05	3124518	3140942	-	3140909	CDS	G	C	GAG->CAG	Glu->Gln	Non_Syn	15
CotAD_00233	D05	3793413	3797060	-	3796667	CDS	T	C	GAT->GAC	Asp->Asp	Syn	92
CotAD_00233	D05	3793413	3797060	-	3797010	CDS	T	A	GGT->GGA	Gly->Gly	Syn	34
CotAD_00165	D05	4357435	4358998	-	4358039	CDS	G	A	GAG->GAA	Glu->Glu	Syn	731
CotAD_00058	D05	5090553	5091655	-	5090614	CDS	A	G	GAC->GGC	Asp->Gly	Non_Syn	59
CotAD_00058	D05	5090553	5091655	-	5091007	CDS	C	T	CCC->TCC	Pro->Ser	Non_Syn	380
CotAD_00058	D05	5090553	5091655	-	5091491	CDS	G	A	GCG->GCA	Ala->Ala	Syn	122
CotAD_59979	D05	5622444	5628635	-	5625418	CDS	A	T	AGC->TGC	Ser->Cys	Non_Syn	13
CotAD_18466	D05	7736352	7737530	-	7736709	CDS	A	G	GGA->GGG	Gly->Gly	Syn	22
CotAD_18466	D05	7736352	7737530	-	7737297	CDS	C	A	GAC->GAA	Asp->Glu	Non_Syn	11
CotAD_18466	D05	7736352	7737530	-	7737486	CDS	G	C	TTG->TTC	Leu->Phe	Non_Syn	16
CotAD_18440	D05	7924036	7924782	+	7924210	CDS	A	C	ACC->CCC	Thr->Pro	Non_Syn	131
CotAD_18434	D05	7949716	7951635	-	7949895	CDS	G	C	GGT->CGT	Gly->Arg	Non_Syn	28
CotAD_18434	D05	7949716	7951635	-	7950426	CDS	G	A	GGT->GAT	Gly->Asp	Non_Syn	13
CotAD_18434	D05	7949716	7951635	-	7950711	CDS	G	A	CTG->CTA	Leu->Leu	Syn	21
CotAD_01682	D05	8176381	8177557	-	8176432	CDS	T	C	ATT->ATC	Ile->Ile	Syn	12
CotAD_01682	D05	8176381	8177557	-	8176474	CDS	C	T	CCC->CCT	Pro->Pro	Syn	64
CotAD_01682	D05	8176381	8177557	-	8176956	CDS	T	C	ACT->ACC	Thr->Thr	Syn	73
CotAD_01682	D05	8176381	8177557	-	8177253	CDS	T	C	ATC->ACC	Ile->Thr	Non_Syn	67
CotAD_25661	D05	12647481	12648989	+	12647721	CDS	T	C	TGC->CGC	Cys->Arg	Non_Syn	34
CotAD_25661	D05	12647481	12648989	+	12647990	CDS	G	A	TCG->TCA	Ser->Ser	Syn	14
CotAD_25661	D05	12647481	12648989	+	12647996	CDS	A	G	GGA->GGG	Gly->Gly	Syn	14
CotAD_25661	D05	12647481	12648989	+	12648002	CDS	A	G	CCA->CCG	Pro->Pro	Syn	14
CotAD_25661	D05	12647481	12648989	+	12648017	CDS	T	A	CTT->CTA	Leu->Leu	Syn	14
CotAD_25661	D05	12647481	12648989	+	12648079	CDS	A	G	CAT->CGT	His->Arg	Non_Syn	15
CotAD_25695	D05	12922302	12923847	+	12923348	CDS	A	T	GGA->GGT	Gly->Gly	Syn	12
CotAD_25695	D05	12922302	12923847	+	12923417	CDS	T	C	AAT->AAC	Asn->Asn	Syn	18
CotAD_25695	D05	12922302	12923847	+	12923474	CDS	A	T	ATA->ATT	Ile->Ile	Syn	20
CotAD_27362	D05	14723527	14723946	+	14723715	CDS	T	C	GGT->GGC	Gly->Gly	Syn	13
CotAD_42741	D05	20032948	20034373	+	20033642	CDS	T	A	TGG->AGG	Trp->Arg	Non_Syn	45
CotAD_42741	D05	20032948	20034373	+	20033655	CDS	G	A	CGC->CAC	Arg->His	Non_Syn	18
CotAD_42741	D05	20032948	20034373	+	20033852	CDS	C	A	CGA->AGA	Arg->Arg	Syn	11
CotAD_42729	D05	20242499	20243449	-	20243235	CDS	A	C	TAC->TCC	Tyr->Ser	Non_Syn	87
CotAD_72947	D05	21588202	21600151	-	21589029	CDS	G	C	TGT->TCT	Cys->Ser	Non_Syn	10
CotAD_72947	D05	21588202	21600151	-	21593177	CDS	A	T	AAG->ATG	Lys->Met	Non_Syn	16
CotAD_72947	D05	21588202	21600151	-	21593607	CDS	A	G	AGG->GGG	Arg->Gly	Non_Syn	21
CotAD_72947	D05	21588202	21600151	-	21594014	CDS	T	C	AAT->AAC	Asn->Asn	Syn	11
CotAD_72947	D05	21588202	21600151	-	21594474	CDS	C	T	ACG->ATG	Thr->Met	Non_Syn	11
CotAD_72947	D05	21588202	21600151	-	21594527	CDS	G	A	CAG->CAA	Gln->Gln	Syn	12
CotAD_38502	D05	24801202	24801480	-	24801255	CDS	C	A	CAA->AAA	Gln->Lys	Non_Syn	43
CotAD_19840	D05	39727597	39728660	-	39727617	CDS	T	C	TTC->TCC	Phe->Ser	Non_Syn	12
CotAD_19840	D05	39727597	39728660	-	39728129	CDS	G	C	GCA->CCA	Ala->Pro	Non_Syn	58
CotAD_44003	D05	44152496	44153599	-	44153267	CDS	C	T	GAC->GAT	Asp->Asp	Syn	28
CotAD_35419	D05	53868858	53968484	-	53966949	CDS	C	T	TAC->TAT	Tyr->Tyr	Syn	13
CotAD_44302	D05	59733176	59736301	+	59734729	CDS	A	G	ATA->ATG	Ile->Met	Non_Syn	19
CotAD_44294	D05	59864463	59866197	+	59864479	CDS	T	C	TTT->CTT	Phe->Leu	Non_Syn	33
CotAD_44291	D05	59929799	59931141	-	59930496	CDS	C	A	CAG->AAG	Gln->Lys	Non_Syn	68
CotAD_44291	D05	59929799	59931141	-	59930601	CDS	A	G	ATG->GTG	Met->Val	Non_Syn	21
CotAD_47452	D05	61575939	61582214	-	61575976	CDS	T	A	TGG->AGG	Trp->Arg	Non_Syn	141
CotAD_50807	D06	2426613	2427590	+	2426736	CDS	A	T	ATG->TTG	Met->Leu	Non_Syn	28
CotAD_50807	D06	2426613	2427590	+	2426938	CDS	C	A	ACA->AAA	Thr->Lys	Non_Syn	23
CotAD_50807	D06	2426613	2427590	+	2427172	CDS	G	A	AGA->AAA	Arg->Lys	Non_Syn	147
CotAD_50807	D06	2426613	2427590	+	2427299	CDS	G	C	GAG->GAC	Glu->Asp	Non_Syn	159
CotAD_50807	D06	2426613	2427590	+	2427407	CDS	G	T	CCG->CCT	Pro->Pro	Syn	64
CotAD_50805	D06	2457389	2458366	+	2457613	CDS	C	G	CAC->CAG	His->Gln	Non_Syn	74
CotAD_50805	D06	2457389	2458366	+	2458020	CDS	C	T	CCC->CTC	Pro->Leu	Non_Syn	172
CotAD_50805	D06	2457389	2458366	+	2458138	CDS	A	G	ACA->ACG	Thr->Thr	Syn	126
CotAD_17654	D06	9225330	9233144	-	9225652	CDS	A	T	CTA->CTT	Leu->Leu	Syn	55
CotAD_06598	D06	13267161	13268771	+	13268620	CDS	G	A	GGA->AGA	Gly->Arg	Non_Syn	217
CotAD_55629	D06	49358034	49358585	+	49358375	CDS	A	G	CGA->CGG	Arg->Arg	Syn	19
CotAD_24379	D06	60046476	60047261	-	60046966	CDS	T	C	TCC->CCC	Ser->Pro	Non_Syn	11
CotAD_24379	D06	60046476	60047261	-	60047144	CDS	A	G	AGA->AGG	Arg->Arg	Syn	13
CotAD_24383	D06	60112187	60113193	-	60112676	CDS	T	C	ATC->ACC	Ile->Thr	Non_Syn	24
CotAD_24410	D06	60407459	60408769	+	60408313	CDS	T	C	TCT->TCC	Ser->Ser	Syn	32
CotAD_24410	D06	60407459	60408769	+	60408626	CDS	T	G	TAT->GAT	Tyr->Asp	Non_Syn	23
CotAD_05604	D06	62783607	62791242	-	62788923	CDS	A	G	CAA->CAG	Gln->Gln	Syn	12
CotAD_05730	D06	63768457	63768822	-	63768480	CDS	T	A	TTG->ATG	Leu->Met	Non_Syn	10
CotAD_05730	D06	63768457	63768822	-	63768646	CDS	C	T	AAC->AAT	Asn->Asn	Syn	11
CotAD_10418	D07	2626872	2628453	-	2628205	CDS	C	G	CCA->CGA	Pro->Arg	Non_Syn	10
CotAD_35969	D07	9021518	9022648	+	9022165	CDS	T	C	TTT->TTC	Phe->Phe	Syn	29
CotAD_47142	D07	16622926	16623147	+	16622959	CDS	T	A	TCT->ACT	Ser->Thr	Non_Syn	229
CotAD_67297	D07	20849809	20852160	+	20850782	CDS	T	C	TCG->CCG	Ser->Pro	Non_Syn	18
CotAD_52612	D07	25770422	25771901	-	25771513	CDS	G	A	AGC->AAC	Ser->Asn	Non_Syn	59
CotAD_14450	D07	31699667	31700314	-	31699836	CDS	G	C	GTG->CTG	Val->Leu	Non_Syn	14
CotAD_14450	D07	31699667	31700314	-	31699839	CDS	G	A	GAA->AAA	Glu->Lys	Non_Syn	12
CotAD_36099	D07	31699667	31700314	-	31700011	CDS	T	G	TAT->GAT	Tyr->Asp	Non_Syn	12
CotAD_56040	D07	31897736	31898493	-	31898389	CDS	C	T	TTC->TTT	Phe->Phe	Syn	17
CotAD_29509	D08	415435	415746	-	415459	CDS	G	A	AGG->AGA	Arg->Arg	Syn	13
CotAD_04631	D08	415435	415746	-	415573	CDS	A	G	GTA->GTG	Val->Val	Syn	74
CotAD_05094	D08	415435	415746	-	415627	CDS	T	C	TGT->TGC	Cys->Cys	Syn	183
CotAD_05094	D08	415435	415746	-	415694	CDS	G	A	AGC->AAC	Ser->Asn	Non_Syn	163
CotAD_35687	D08	811662	814169	-	812826	CDS	T	C	TCT->TCC	Ser->Ser	Syn	13
CotAD_06167	D08	2396054	2396989	-	2396981	CDS	T	G	GGT->GGG	Gly->Gly	Syn	10
CotAD_06167	D08	2396054	2396989	-	2396981	CDS	T	G	GGT->GGG	Gly->Gly	Syn	10
CotAD_06231	D08	2995037	2997860	+	2995276	CDS	T	C	GTT->GTC	Val->Val	Syn	24
CotAD_06231	D08	2995037	2997860	+	2995282	CDS	T	C	ATT->ATC	Ile->Ile	Syn	23
CotAD_36625	D08	3931372	3931638	-	3931427	CDS	G	A	GGC->GAC	Gly->Asp	Non_Syn	10
CotAD_21473	D08	4426065	4437566	+	4432972	CDS	C	G	CCT->GCT	Pro->Ala	Non_Syn	13
CotAD_21473	D08	4426065	4437566	+	4433930	CDS	G	A	AGT->AAT	Ser->Asn	Non_Syn	15
CotAD_21473	D08	4426065	4437566	+	4435543	CDS	G	T	GGG->GTG	Gly->Val	Non_Syn	14
CotAD_21473	D08	4426065	4437566	+	4435661	CDS	G	A	TAG->TAA	STOP->STOP	Syn	11
CotAD_21473	D08	4426065	4437566	+	4435678	CDS	C	A	TCA->TAA	Ser->STOP	Pre_Ter	11
CotAD_52880	D08	7364384	7365319	+	7364884	CDS	G	A	AAG->AAA	Lys->Lys	Syn	20
CotAD_52873	D08	7416252	7418490	+	7416456	CDS	A	G	AAA->GAA	Lys->Glu	Non_Syn	42
CotAD_52873	D08	7416252	7418490	+	7418187	CDS	A	G	GGA->GGG	Gly->Gly	Syn	60
CotAD_52873	D08	7416252	7418490	+	7418197	CDS	T	G	TTT->GTT	Phe->Val	Non_Syn	72
CotAD_59706	D08	7421545	7422086	+	7421833	CDS	C	A	GGC->GGA	Gly->Gly	Syn	81
CotAD_40792	D08	8126029	8130674	-	8126357	CDS	C	A	CCC->CCA	Pro->Pro	Syn	41
CotAD_40792	D08	8126029	8130674	-	8126390	CDS	A	G	CGA->CGG	Arg->Arg	Syn	57
CotAD_40792	D08	8126029	8130674	-	8126403	CDS	G	A	AGC->AAC	Ser->Asn	Non_Syn	26
CotAD_40792	D08	8126029	8130674	-	8126449	CDS	G	T	GAG->TAG	Glu->STOP	Pre_Ter	37
CotAD_40792	D08	8126029	8130674	-	8127990	CDS	C	T	ACC->ACT	Thr->Thr	Syn	10
CotAD_40792	D08	8126029	8130674	-	8129749	CDS	T	C	CTG->CCG	Leu->Pro	Non_Syn	14
CotAD_22674	D08	12054679	12066142	+	12058329	CDS	A	T	TCA->TCT	Ser->Ser	Syn	12
CotAD_22666	D08	12147865	12153979	-	12147879	CDS	C	T	TTC->TTT	Phe->Phe	Syn	13
CotAD_22666	D08	12147865	12153979	-	12148442	CDS	T	A	ATT->ATA	Ile->Ile	Syn	17
CotAD_22661	D08	12302384	12303474	+	12302937	CDS	A	T	AAA->ATA	Lys->Ile	Non_Syn	47
CotAD_22661	D08	12302384	12303474	+	12303161	CDS	C	T	CAT->TAT	His->Tyr	Non_Syn	12
CotAD_29190	D08	14450627	14451427	+	14450850	CDS	A	G	AAA->AGA	Lys->Arg	Non_Syn	94
CotAD_59881	D08	25241378	25253497	-	25251207	CDS	C	G	ATC->ATG	Ile->Met	Non_Syn	15
CotAD_59881	D08	25241378	25253497	-	25252435	CDS	C	T	GTC->GTT	Val->Val	Syn	13
CotAD_59881	D08	25241378	25253497	-	25252497	CDS	A	G	ATT->GTT	Ile->Val	Non_Syn	20
CotAD_60090	D08	25921736	25924859	-	25921989	CDS	A	T	AAA->ATA	Lys->Ile	Non_Syn	37
CotAD_60090	D08	25921736	25924859	-	25923028	CDS	T	A	GCT->GCA	Ala->Ala	Syn	110
CotAD_59257	D08	29875985	29877053	+	29876398	CDS	A	G	GAA->GAG	Glu->Glu	Syn	19
CotAD_55934	D08	30255962	30260634	-	30257303	CDS	A	G	AGC->GGC	Ser->Gly	Non_Syn	11
CotAD_55934	D08	30255962	30260634	-	30257366	CDS	C	G	CTA->GTA	Leu->Val	Non_Syn	14
CotAD_55934	D08	30255962	30260634	-	30257605	CDS	G	T	TGT->TTT	Cys->Phe	Non_Syn	10
CotAD_63237	D08	36837121	36838512	+	36837822	CDS	T	C	CTC->CCC	Leu->Pro	Non_Syn	47
CotAD_63237	D08	36837121	36838512	+	36837970	CDS	G	C	CCG->CCC	Pro->Pro	Syn	39
CotAD_30379	D08	37754073	37754825	+	37754231	CDS	T	A	TCT->TCA	Ser->Ser	Syn	125
CotAD_30379	D08	37754073	37754825	+	37754713	CDS	G	C	GGG->GCG	Gly->Ala	Non_Syn	205
CotAD_28445	D08	39603664	39605189	-	39605161	CDS	T	C	TTT->TCT	Phe->Ser	Non_Syn	74
CotAD_23957	D08	43385861	43389396	+	43389294	CDS	T	A	CAT->CAA	His->Gln	Non_Syn	28
CotAD_01359	D08	45535954	45537357	+	45536155	CDS	A	G	AAA->GAA	Lys->Glu	Non_Syn	14
CotAD_01359	D08	45535954	45537357	+	45536622	CDS	T	C	CTT->CTC	Leu->Leu	Syn	11
CotAD_01359	D08	45535954	45537357	+	45537093	CDS	C	T	ATC->ATT	Ile->Ile	Syn	14
CotAD_01298	D08	46933733	46934389	-	46933992	CDS	A	G	CAT->CGT	His->Arg	Non_Syn	12
CotAD_01298	D08	46933733	46934389	-	46934192	CDS	G	A	CCG->CCA	Pro->Pro	Syn	16
CotAD_01096	D08	50419710	50423095	+	50419794	CDS	A	C	TCA->TCC	Ser->Ser	Syn	25
CotAD_01096	D08	50419710	50423095	+	50420459	CDS	A	T	ATC->TTC	Ile->Phe	Non_Syn	18
CotAD_01096	D08	50419710	50423095	+	50422135	CDS	C	G	CAC->CAG	His->Gln	Non_Syn	40
CotAD_01096	D08	50419710	50423095	+	50422803	CDS	A	G	AAG->AGG	Lys->Arg	Non_Syn	31
CotAD_01015	D08	51957701	51961236	+	51959092	CDS	C	A	TAC->TAA	Tyr->STOP	Pre_Ter	23
CotAD_01015	D08	51957701	51961236	+	51960591	CDS	C	T	ACC->ACT	Thr->Thr	Syn	17
CotAD_55954	D08	60547701	60569191	-	60567877	CDS	C	A	CTG->ATG	Leu->Met	Non_Syn	1327
CotAD_42437	D08	60547701	60569191	-	60568638	CDS	G	A	GAG->AAG	Glu->Lys	Non_Syn	16
CotAD_55954	D08	60547701	60569191	-	60568647	CDS	G	A	AGG->AGA	Arg->Arg	Syn	25
CotAD_55954	D08	60547701	60569191	-	60568771	CDS	T	C	GTT->GCT	Val->Ala	Non_Syn	810
CotAD_42437	D08	60547701	60569191	-	60568922	CDS	C	A	CAC->CAA	His->Gln	Non_Syn	75
CotAD_55954	D08	60547701	60569191	-	60568922	CDS	C	A	ACT->AAT	Thr->Asn	Non_Syn	135
CotAD_55954	D08	60547701	60569191	-	60569010	CDS	T	A	TGA->AGA	STOP->Arg	Non_Syn	89
CotAD_55959	D08	60656462	60658974	-	60657784	CDS	T	C	TAT->TAC	Tyr->Tyr	Syn	10
CotAD_14939	D08	62735225	62738642	+	62737846	CDS	T	C	TAT->TAC	Tyr->Tyr	Syn	11
CotAD_04110	D08	64110175	64119028	-	64118876	CDS	A	C	GGA->GGC	Gly->Gly	Syn	14
CotAD_04110	D08	64110175	64119028	-	64118970	CDS	G	A	TGT->TAT	Cys->Tyr	Non_Syn	24
CotAD_04110	D08	64110175	64119028	-	64119016	CDS	C	A	CTG->ATG	Leu->Met	Non_Syn	15
CotAD_20217	D09	31543811	31545505	-	31545117	CDS	T	G	TAT->GAT	Tyr->Asp	Non_Syn	12
CotAD_20217	D09	31543811	31545505	-	31545182	CDS	C	A	GCT->GAT	Ala->Asp	Non_Syn	22
CotAD_31546	D09	39713091	39715583	-	39714283	CDS	G	A	GGA->AGA	Gly->Arg	Non_Syn	53
CotAD_03292	D09	43022567	43024694	-	43022747	CDS	T	C	ACT->ACC	Thr->Thr	Syn	481
CotAD_03292	D09	43022567	43024694	-	43022861	CDS	T	C	GTT->GTC	Val->Val	Syn	116
CotAD_03278	D09	43149485	43152434	-	43149796	CDS	T	C	TCT->TCC	Ser->Ser	Syn	61
CotAD_03278	D09	43149485	43152434	-	43149802	CDS	C	T	TTC->TTT	Phe->Phe	Syn	45
CotAD_03278	D09	43149485	43152434	-	43150899	CDS	G	A	GAC->AAC	Asp->Asn	Non_Syn	15
CotAD_57626	D09	44623964	44627746	+	44624906	CDS	T	C	TAA->CAA	STOP->Gln	Non_Syn	11
CotAD_23628	D09	45056118	45059629	+	45058371	CDS	C	T	TCT->TTT	Ser->Phe	Non_Syn	11
CotAD_40381	D10	4324346	4337841	-	4329030	CDS	T	G	CTG->CGG	Leu->Arg	Non_Syn	12
CotAD_72038	D10	4357943	4365757	-	4358249	CDS	C	T	AGC->AGT	Ser->Ser	Syn	18
CotAD_72038	D10	4357943	4365757	-	4358426	CDS	A	G	CAA->CAG	Gln->Gln	Syn	17
CotAD_72038	D10	4357943	4365757	-	4359011	CDS	G	A	GAG->GAA	Glu->Glu	Syn	10
CotAD_38186	D10	4977441	4980756	-	4977449	CDS	C	T	CGA->TGA	Arg->STOP	Pre_Ter	47
CotAD_38186	D10	4977441	4980756	-	4980355	CDS	A	G	ATA->ATG	Ile->Met	Non_Syn	11
CotAD_38186	D10	4977441	4980756	-	4980434	CDS	G	T	GGG->GTG	Gly->Val	Non_Syn	38
CotAD_38192	D10	5049824	5052683	-	5052576	CDS	C	T	TCC->TCT	Ser->Ser	Syn	21
CotAD_21928	D10	5397652	5398988	+	5398502	CDS	G	A	GCC->ACC	Ala->Thr	Non_Syn	89
CotAD_21911	D10	5635195	5635911	-	5635412	CDS	G	C	AGT->ACT	Ser->Thr	Non_Syn	93
CotAD_21911	D10	5635195	5635911	-	5635542	CDS	A	G	AGA->GGA	Arg->Gly	Non_Syn	233
CotAD_21911	D10	5635195	5635911	-	5635611	CDS	C	A	CAA->AAA	Gln->Lys	Non_Syn	235
CotAD_21911	D10	5635195	5635911	-	5635721	CDS	A	G	CAT->CGT	His->Arg	Non_Syn	136
CotAD_21911	D10	5635195	5635911	-	5635740	CDS	T	C	TCA->CCA	Ser->Pro	Non_Syn	189
CotAD_08162	D10	6173707	6174754	-	6174062	CDS	A	G	ACG->GCG	Thr->Ala	Non_Syn	39
CotAD_08162	D10	6173707	6174754	-	6174107	CDS	G	A	GAG->AAG	Glu->Lys	Non_Syn	91
CotAD_08162	D10	6173707	6174754	-	6174335	CDS	G	T	GCT->TCT	Ala->Ser	Non_Syn	11
CotAD_08162	D10	6173707	6174754	-	6174390	CDS	C	T	GAC->GAT	Asp->Asp	Syn	80
CotAD_08162	D10	6173707	6174754	-	6174429	CDS	A	C	GAA->GAC	Glu->Asp	Non_Syn	75
CotAD_08162	D10	6173707	6174754	-	6174451	CDS	G	C	AGA->ACA	Arg->Thr	Non_Syn	31
CotAD_08162	D10	6173707	6174754	-	6174700	CDS	G	A	GTT->ATT	Val->Ile	Non_Syn	31
CotAD_22255	D10	7624548	7629767	+	7624673	CDS	T	G	AAT->AAG	Asn->Lys	Non_Syn	11
CotAD_22255	D10	7624548	7629767	+	7624707	CDS	A	G	ATT->GTT	Ile->Val	Non_Syn	14
CotAD_22255	D10	7624548	7629767	+	7627122	CDS	A	T	ATG->TTG	Met->Leu	Non_Syn	10
CotAD_22274	D10	7939661	7941070	-	7940549	CDS	G	A	AAG->AAA	Lys->Lys	Syn	26
CotAD_22275	D10	7984394	7986111	-	7985533	CDS	T	C	GAT->GAC	Asp->Asp	Syn	72
CotAD_60805	D10	9085679	9086581	+	9086077	CDS	G	A	CAG->CAA	Gln->Gln	Syn	112
CotAD_15620	D10	10238214	10241120	+	10238872	CDS	C	G	GCG->GGG	Ala->Gly	Non_Syn	31
CotAD_15620	D10	10238214	10241120	+	10240671	CDS	A	G	ATC->GTC	Ile->Val	Non_Syn	16
CotAD_15620	D10	10238214	10241120	+	10240745	CDS	G	T	TTG->TTT	Leu->Phe	Non_Syn	34
CotAD_15620	D10	10238214	10241120	+	10240803	CDS	C	A	CCT->ACT	Pro->Thr	Non_Syn	30
CotAD_15632	D10	10378482	10381821	+	10378685	CDS	G	T	GTG->GTT	Val->Val	Syn	12
CotAD_15633	D10	10384554	10387098	-	10385294	CDS	A	T	TAT->TTT	Tyr->Phe	Non_Syn	10
CotAD_19415	D10	12453405	12454022	-	12453605	CDS	A	G	ATT->GTT	Ile->Val	Non_Syn	108
CotAD_19415	D10	12453405	12454022	-	12453635	CDS	G	C	GTA->CTA	Val->Leu	Non_Syn	123
CotAD_19415	D10	12453405	12454022	-	12453707	CDS	C	G	CGT->GGT	Arg->Gly	Non_Syn	46
CotAD_19369	D10	13169848	13172788	-	13169940	CDS	C	T	TCG->TTG	Ser->Leu	Non_Syn	29
CotAD_19350	D10	13527157	13531280	-	13529520	CDS	T	C	CTG->CCG	Leu->Pro	Non_Syn	13
CotAD_48207	D10	50791597	50792142	-	50792023	CDS	C	T	ACC->ACT	Thr->Thr	Syn	28
CotAD_48207	D10	50791597	50792142	-	50792053	CDS	C	T	CAC->CAT	His->His	Syn	15
CotAD_48201	D10	50921386	50922453	-	50921441	CDS	T	C	CTC->CCC	Leu->Pro	Non_Syn	13
CotAD_20182	D10	52813459	52814911	+	52814150	CDS	T	C	TTG->CTG	Leu->Leu	Syn	15
CotAD_26798	D10	55948267	55949367	+	55948338	CDS	G	A	GTG->GTA	Val->Val	Syn	10
CotAD_26798	D10	55948267	55949367	+	55948424	CDS	A	T	CAC->CTC	His->Leu	Non_Syn	27
CotAD_02817	D11	158732	160195	-	158975	CDS	T	C	TCT->TCC	Ser->Ser	Syn	51
CotAD_28189	D11	178545	183570	+	178691	CDS	C	G	GAC->GAG	Asp->Glu	Non_Syn	81
CotAD_28189	D11	178545	183570	+	179038	CDS	C	A	GAC->GAA	Asp->Glu	Non_Syn	20
CotAD_28189	D11	178545	183570	+	183131	CDS	T	C	TAT->CAT	Tyr->His	Non_Syn	32
CotAD_02795	D11	284233	285050	+	284468	CDS	A	G	AAC->AGC	Asn->Ser	Non_Syn	20
CotAD_02795	D11	284233	285050	+	284786	CDS	A	G	AAG->AGG	Lys->Arg	Non_Syn	37
CotAD_02671	D11	1254165	1256230	-	1254584	CDS	T	C	GTC->GCC	Val->Ala	Non_Syn	15
CotAD_02671	D11	1254165	1256230	-	1254949	CDS	T	C	TCA->CCA	Ser->Pro	Non_Syn	21
CotAD_02671	D11	1254165	1256230	-	1255015	CDS	A	G	ATG->GTG	Met->Val	Non_Syn	13
CotAD_02556	D11	2037237	2037644	+	2037446	CDS	G	A	TCG->TCA	Ser->Ser	Syn	20
CotAD_02556	D11	2037237	2037644	+	2037477	CDS	A	C	AAA->CAA	Lys->Gln	Non_Syn	31
CotAD_03945	D11	2626281	2630325	+	2626392	CDS	C	A	CAG->AAG	Gln->Lys	Non_Syn	12
CotAD_03922	D11	2742689	2743456	+	2743355	CDS	G	C	GCG->CCG	Ala->Pro	Non_Syn	44
CotAD_03786	D11	3762684	3763876	-	3763014	CDS	T	A	CCT->CCA	Pro->Pro	Syn	17
CotAD_03786	D11	3762684	3763876	-	3763445	CDS	T	C	GAT->GAC	Asp->Asp	Syn	27
CotAD_03786	D11	3762684	3763876	-	3763556	CDS	C	A	ATC->ATA	Ile->Ile	Syn	18
CotAD_03742	D11	4137579	4138552	-	4138077	CDS	A	G	AGA->AGG	Arg->Arg	Syn	70
CotAD_03742	D11	4137579	4138552	-	4138322	CDS	T	C	CAT->CAC	His->His	Syn	212
CotAD_03742	D11	4137579	4138552	-	4138351	CDS	C	G	CAA->GAA	Gln->Glu	Non_Syn	193
CotAD_03742	D11	4137579	4138552	-	4138376	CDS	G	A	TTG->TTA	Leu->Leu	Syn	128
CotAD_03742	D11	4137579	4138552	-	4138460	CDS	T	C	GTT->GTC	Val->Val	Syn	88
CotAD_03742	D11	4137579	4138552	-	4138469	CDS	T	C	GGT->GGC	Gly->Gly	Syn	56
CotAD_10768	D11	13990064	13995667	+	13994812	CDS	A	G	ATA->ATG	Ile->Met	Non_Syn	76
CotAD_10768	D11	13990064	13995667	+	13995462	CDS	A	G	GAA->GAG	Glu->Glu	Syn	38
CotAD_10768	D11	13990064	13995667	+	13995467	CDS	T	C	GTT->GCT	Val->Ala	Non_Syn	36
CotAD_27135	D11	32513905	32515152	+	32515091	CDS	T	G	TCC->GCC	Ser->Ala	Non_Syn	16
CotAD_64292	D11	57677817	57678869	-	57677883	CDS	G	C	CAG->CAC	Gln->His	Non_Syn	301
CotAD_35676	D11	65280978	65289299	+	65282727	CDS	T	A	CTC->CAC	Leu->His	Non_Syn	141
CotAD_30540	D11	65728413	65731917	-	65728779	CDS	C	G	CCC->CGC	Pro->Arg	Non_Syn	204
CotAD_30540	D11	65728413	65731917	-	65728858	CDS	T	C	TGC->CGC	Cys->Arg	Non_Syn	49
CotAD_30540	D11	65728413	65731917	-	65728873	CDS	G	A	GAT->AAT	Asp->Asn	Non_Syn	57
CotAD_30540	D11	65728413	65731917	-	65729038	CDS	G	A	GCG->ACG	Ala->Thr	Non_Syn	86
CotAD_30540	D11	65728413	65731917	-	65729677	CDS	G	A	GAA->AAA	Glu->Lys	Non_Syn	45
CotAD_30540	D11	65728413	65731917	-	65729689	CDS	G	A	GTT->ATT	Val->Ile	Non_Syn	67
CotAD_30540	D11	65728413	65731917	-	65729735	CDS	G	A	AGG->AGA	Arg->Arg	Syn	68
CotAD_30540	D11	65728413	65731917	-	65729821	CDS	T	C	TGA->CGA	STOP->Arg	Non_Syn	86
CotAD_30540	D11	65728413	65731917	-	65729876	CDS	T	C	TGT->TGC	Cys->Cys	Syn	50
CotAD_30540	D11	65728413	65731917	-	65729881	CDS	A	T	ACT->TCT	Thr->Ser	Non_Syn	43
CotAD_30540	D11	65728413	65731917	-	65729941	CDS	T	G	TGT->GGT	Cys->Gly	Non_Syn	62
CotAD_30540	D11	65728413	65731917	-	65729980	CDS	C	T	CGG->TGG	Arg->Trp	Non_Syn	36
CotAD_30540	D11	65728413	65731917	-	65730064	CDS	C	T	CGG->TGG	Arg->Trp	Non_Syn	25
CotAD_30591	D11	66067406	66073257	+	66068548	CDS	C	T	CCG->CTG	Pro->Leu	Non_Syn	82
CotAD_09179	D12	3060158	3061693	-	3060212	CDS	G	A	GCG->GCA	Ala->Ala	Syn	44
CotAD_09179	D12	3060158	3061693	-	3060234	CDS	A	C	AAT->ACT	Asn->Thr	Non_Syn	51
CotAD_09179	D12	3060158	3061693	-	3060241	CDS	G	A	GGG->AGG	Gly->Arg	Non_Syn	40
CotAD_09179	D12	3060158	3061693	-	3060256	CDS	T	G	TTT->GTT	Phe->Val	Non_Syn	64
CotAD_09179	D12	3060158	3061693	-	3060275	CDS	C	A	GCC->GCA	Ala->Ala	Syn	37
CotAD_09179	D12	3060158	3061693	-	3060339	CDS	C	T	GCG->GTG	Ala->Val	Non_Syn	74
CotAD_48725	D12	12987850	12988551	+	12987886	CDS	T	A	TGC->AGC	Cys->Ser	Non_Syn	15
CotAD_12750	D12	42945280	42945675	+	42945408	CDS	G	A	AGG->AGA	Arg->Arg	Syn	244
CotAD_12821	D12	44248295	44251604	-	44250297	CDS	A	G	AAA->GAA	Lys->Glu	Non_Syn	11
CotAD_21969	D12	49430537	49439647	-	49439486	CDS	G	C	CCG->CCC	Pro->Pro	Syn	44
CotAD_21969	D12	49430537	49439647	-	49439492	CDS	G	T	CAG->CAT	Gln->His	Non_Syn	37
CotAD_21969	D12	49430537	49439647	-	49439516	CDS	T	C	CAT->CAC	His->His	Syn	49
CotAD_21969	D12	49430537	49439647	-	49439624	CDS	A	C	CAA->CAC	Gln->His	Non_Syn	25
CotAD_21969	D12	49430537	49439647	-	49439630	CDS	T	C	CAT->CAC	His->His	Syn	16
CotAD_47671	D12	49843388	49844107	+	49844030	CDS	C	T	ACA->ATA	Thr->Ile	Non_Syn	34
CotAD_31665	D12	51142734	51144836	+	51144486	CDS	G	A	GAC->AAC	Asp->Asn	Non_Syn	12
CotAD_17552	D12	53911648	53913741	+	53912010	CDS	C	G	CTC->CTG	Leu->Leu	Syn	17
CotAD_17552	D12	53911648	53913741	+	53912048	CDS	T	G	GTT->GGT	Val->Gly	Non_Syn	11
CotAD_17552	D12	53911648	53913741	+	53912139	CDS	G	C	TTG->TTC	Leu->Phe	Non_Syn	11
CotAD_17552	D12	53911648	53913741	+	53912382	CDS	T	A	CCT->CCA	Pro->Pro	Syn	11
CotAD_17552	D12	53911648	53913741	+	53912655	CDS	A	G	GCA->GCG	Ala->Ala	Syn	17
CotAD_39859	D12	55926132	55927480	-	55926215	CDS	T	C	TTA->CTA	Leu->Leu	Syn	10
CotAD_39859	D12	55926132	55927480	-	55926883	CDS	A	G	TCA->TCG	Ser->Ser	Syn	14
CotAD_53935	D12	56445465	56450971	+	56447145	CDS	C	T	CTG->TTG	Leu->Leu	Syn	25
CotAD_63891	D12	56690643	56692281	+	56690898	CDS	G	A	GAA->AAA	Glu->Lys	Non_Syn	23
CotAD_24176	D13	2268740	2270959	+	2270380	CDS	T	C	ATC->ACC	Ile->Thr	Non_Syn	30
CotAD_24176	D13	2268740	2270959	+	2270400	CDS	G	C	GCT->CCT	Ala->Pro	Non_Syn	28
CotAD_24176	D13	2268740	2270959	+	2270405	CDS	G	A	ATG->ATA	Met->Ile	Non_Syn	30
CotAD_47239	D13	5867368	5868714	+	5868697	CDS	G	A	GCC->ACC	Ala->Thr	Non_Syn	12
CotAD_47239	D13	5867368	5868714	+	5868697	CDS	G	A	GCC->ACC	Ala->Thr	Non_Syn	12
CotAD_12020	D13	9017009	9018691	+	9017014	CDS	C	T	CCG->CTG	Pro->Leu	Non_Syn	12
CotAD_12020	D13	9017009	9018691	+	9017014	CDS	C	T	CCG->CTG	Pro->Leu	Non_Syn	12
CotAD_06069	D13	47034809	47038335	+	47035880	CDS	A	G	ATT->GTT	Ile->Val	Non_Syn	10
CotAD_06069	D13	47034809	47038335	+	47035880	CDS	A	G	ATT->GTT	Ile->Val	Non_Syn	10
CotAD_11032	D13	54197681	54198914	-	54198529	CDS	G	A	CGA->CAA	Arg->Gln	Non_Syn	17
CotAD_11032	D13	54197681	54198914	-	54198831	CDS	G	T	GGG->GGT	Gly->Gly	Syn	13
CotAD_11029	D13	54208854	54211094	-	54208881	CDS	C	T	TCG->TTG	Ser->Leu	Non_Syn	49
CotAD_11007	D13	54473778	54474269	-	54474142	CDS	G	C	GGT->GCT	Gly->Ala	Non_Syn	10
CotAD_11007	D13	54473778	54474269	-	54474191	CDS	T	G	TGT->GGT	Cys->Gly	Non_Syn	10
CotAD_10990	D13	54682153	54685175	+	54684133	CDS	A	G	ATA->ATG	Ile->Met	Non_Syn	24
CotAD_06751	D13	56220089	56221027	-	56220953	CDS	T	C	CGT->CGC	Arg->Arg	Syn	16
CotAD_07525	scaffold1216_A05	64486	67814	-	65204	CDS	C	G	TCC->TGC	Ser->Cys	Non_Syn	39
CotAD_30294	scaffold1232_A05	16332	17332	+	16532	CDS	G	T	CCG->CCT	Pro->Pro	Syn	103
CotAD_41976	scaffold1253_A06	61950	66379	+	63654	CDS	A	T	AAC->ATC	Asn->Ile	Non_Syn	11
CotAD_75764	scaffold1715_A07	172349	173441	+	173349	CDS	T	C	TCC->CCC	Ser->Pro	Non_Syn	15
CotAD_47337	scaffold1832_A07	241512	242269	-	241704	CDS	G	A	GCG->GCA	Ala->Ala	Syn	207
CotAD_47337	scaffold1832_A07	241512	242269	-	241710	CDS	T	C	GGT->GGC	Gly->Gly	Syn	199
CotAD_04031	scaffold1924_A08	63285	65711	+	63823	CDS	G	T	GAT->TAT	Asp->Tyr	Non_Syn	47
CotAD_01704	scaffold2273_A08	71202	76282	+	71232	CDS	T	G	TGT->GGT	Cys->Gly	Non_Syn	24
CotAD_01704	scaffold2273_A08	71202	76282	+	74070	CDS	A	G	AGA->GGA	Arg->Gly	Non_Syn	25
CotAD_01704	scaffold2273_A08	71202	76282	+	74350	CDS	A	C	TAT->TCT	Tyr->Ser	Non_Syn	19
CotAD_01704	scaffold2273_A08	71202	76282	+	74393	CDS	T	C	GGT->GGC	Gly->Gly	Syn	15
CotAD_01704	scaffold2273_A08	71202	76282	+	74402	CDS	T	A	CGT->CGA	Arg->Arg	Syn	15
CotAD_01704	scaffold2273_A08	71202	76282	+	75445	CDS	A	G	CAG->CGG	Gln->Arg	Non_Syn	16
CotAD_37260	scaffold2731_A11	19593	24401	-	19773	CDS	C	T	CAC->CAT	His->His	Syn	37
CotAD_05146	scaffold2738_A11	31739	35214	-	34585	CDS	G	T	GAT->TAT	Asp->Tyr	Non_Syn	17
CotAD_25874	scaffold3395_A12	91821	96195	+	92210	CDS	C	T	TCC->TCT	Ser->Ser	Syn	14
CotAD_25874	scaffold3395_A12	91821	96195	+	95826	CDS	T	C	ATT->ATC	Ile->Ile	Syn	10
CotAD_25874	scaffold3395_A12	91821	96195	+	96026	CDS	A	G	CAC->CGC	His->Arg	Non_Syn	28
CotAD_25874	scaffold3395_A12	91821	96195	+	96147	CDS	A	G	GCA->GCG	Ala->Ala	Syn	30
CotAD_24077	scaffold3867_D02	83061	88028	+	85955	CDS	A	T	ACC->TCC	Thr->Ser	Non_Syn	30
CotAD_32774	scaffold3940_D03	80299	81414	-	80735	CDS	T	C	GTA->GCA	Val->Ala	Non_Syn	259
CotAD_32774	scaffold3940_D03	80299	81414	-	80962	CDS	T	C	GGT->GGC	Gly->Gly	Syn	10
CotAD_32774	scaffold3940_D03	80299	81414	-	80995	CDS	G	C	GCG->GCC	Ala->Ala	Syn	81
CotAD_32774	scaffold3940_D03	80299	81414	-	81037	CDS	T	C	GGT->GGC	Gly->Gly	Syn	16
CotAD_32774	scaffold3940_D03	80299	81414	-	81049	CDS	T	C	GGT->GGC	Gly->Gly	Syn	15
CotAD_32774	scaffold3940_D03	80299	81414	-	81066	CDS	G	A	GGA->AGA	Gly->Arg	Non_Syn	17
CotAD_28381	scaffold3981_D04	28507	30658	+	30552	CDS	C	T	GCC->GTC	Ala->Val	Non_Syn	15
CotAD_10028	scaffold4164_D06	3120	4420	-	3818	CDS	T	C	TAT->CAT	Tyr->His	Non_Syn	34
CotAD_10028	scaffold4164_D06	3120	4420	-	4103	CDS	G	C	GCG->GCC	Ala->Ala	Syn	20
CotAD_42041	scaffold42919	224	556	+	237	CDS	C	T	CCG->CTG	Pro->Leu	Non_Syn	145
CotAD_22627	scaffold4306_D08	3719	4459	+	3821	CDS	G	A	GTA->ATA	Val->Ile	Non_Syn	16
CotAD_22627	scaffold4306_D08	3719	4459	+	4007	CDS	G	T	GCT->TCT	Ala->Ser	Non_Syn	12
CotAD_42030	scaffold4583_D12	14278	22921	-	14516	CDS	A	G	AGG->GGG	Arg->Gly	Non_Syn	16
CotAD_06790	scaffold4658_D13	53404	55140	+	54616	CDS	A	G	ACA->GCA	Thr->Ala	Non_Syn	39
CotAD_31903	scaffold490_A02	18847	25980	+	19550	CDS	A	G	GAT->GGT	Asp->Gly	Non_Syn	48
CotAD_06401	scaffold5199	10096	10707	-	10210	CDS	G	A	TCG->TCA	Ser->Ser	Syn	31
CotAD_06401	scaffold5199	10096	10707	-	10699	CDS	A	C	ACA->ACC	Thr->Thr	Syn	62
CotAD_42720	scaffold5729	6467	8843	-	8725	CDS	T	C	CTC->CCC	Leu->Pro	Non_Syn	106
CotAD_42720	scaffold5729	6467	8843	-	8763	CDS	A	G	TTA->TTG	Leu->Leu	Syn	92
CotAD_32487	scaffold57876	85	717	+	459	CDS	G	A	CCG->CCA	Pro->Pro	Syn	16
CotAD_32487	scaffold57876	85	717	+	524	CDS	T	A	ATT->AAT	Ile->Asn	Non_Syn	73
