# Supplementary material for: Identification of candidate genes for fiber length quantitative trait loci through RNA-Seq and linkage and physical mapping in cotton
Source: BMC Genomics. 2017 May 31;18:427. doi: 10.1186/s12864-017-3812-5 (PMC5452627; doi:10.1186/s12864-017-3812-5)
Supplement: Supplementary file 5 — InDels (Insertions/deletions) between “Long” and “Short” identified in this study. (XLS 27 kb) [file 12864_2017_3812_MOESM5_ESM.xls]

## Sheet: Sheet1
Additional file 5: Table S5. InDels (Insertions/deletions) between “Long” and “Short” identified in this study
Chromosome name	Coordinate	Nucleotide in TM-1	Nucleotide in the "Long"	Nucleotide in the "Short"	Gene start	Gene end	Gene name	Strand
A03	86399590	T	TTCC	T	86399360	86400274	CotAD_56206	-
A04	3725695	GA	G	GA	3725106	3726839	CotAD_63354	+
A08	96446669	AAGG	AAGG	A	96445953	96446713	CotAD_49556	+
A08	100400818	AT	AT	A	100399116	100401106	CotAD_44477	-
D06	963720	A	A	AG	963391	964845	CotAD_35839	+
D10	62965521	T	TTA	T	62964993	62969179	CotAD_22343	+
D11	65109418	A	A	ATCT	65109423	65110181	CotAD_35697	-
